# Supplementary material for: Phylogenetic analysis of the vertebrate Excitatory/Neutral Amino Acid Transporter (SLC1/EAAT) family reveals lineage specific subfamilies
Source: BMC Evol Biol. 2010 Apr 29;10:117. doi: 10.1186/1471-2148-10-117 (PMC2873418; doi:10.1186/1471-2148-10-117)
Supplement: Additional file 4 — Links to transcript and genome information of the annotated sequences. The identity of the predicted and the manually annotated sequences is indicated by different colours. Identical predicted and annotated sequences are shown in green, whereas sequences with different predicted open reading frames are highlighted in red. Sequences covering the whole open reading frame are indicated as "Full" sequences and sequences lacking one or more exons are marked as partial sequences. Sequences for which neither a genomic nor a transcript link have been found are given by the letters n.d. (not detected). [file 1471-2148-10-117-S4.XLSX]

## Sheet: Sheet1
	SLC1A1 / EAAT-3			SLC1A2a / EAAT-2a			SLC1A2b / EAAT-2b
	Genomic region	Transcript	Identical / Coverage	Genomic region	Transcript	Identical / Coverage	Genomic region	Transcript	Identical / Coverage
Homo sapiens	ENSG00000106688	ENST00000262352	Yes / Full	ENSG00000110436	ENST00000278379	Yes / Full	none	none	n.d
Pan troglodytes	ENSPTRG00000020739	ENSPTRT00000056719	Yes / Full	ENSPTRG00000003502	ENSPTRT00000006599	Yes / Full	none	none	n.d
Gorilla gorilla	ENSGGOG00000000262	ENSGGOT00000000265	No / Partial	ENSGGOG00000014246	ENSGGOT00000014300	Yes / Partial	none	none	n.d
Pongo pygmaeus	ENSPPYG00000019249	ENSPPYT00000022437	Yes / Full	ENSPPYG00000003357	ENSPPYT00000004001	No / Full	none	none	n.d
Macaca mulatta	ENSMMUG00000000135	ENSMMUT00000000191	Yes / Full	ENSMMUG00000004329	ENSMMUT00000006147	Yes / Full	none	none	n.d
Otolemur garnettii	ENSOGAG00000007464	ENSOGAT00000007470	No / Partial	ENSOGAG00000016241	ENSOGAT00000016245	Yes / Partial	none	none	n.d
Microcebus murinus	ENSMICG00000005171	ENSMICT00000005169	No / Partial	ENSMICG00000003719	ENSMICT00000003726	No / Full	none	none	n.d
Rattus norvegicus	ENSRNOG00000014816	ENSRNOT00000020272	Yes / Full	ENSRNOG00000005479	ENSRNOT00000048717	Yes / Full	none	none	n.d
Mus musculus	ENSMUSG00000024935	ENSMUST00000025875	Yes / Full	ENSMUSG00000005089	ENSMUST00000080210	Yes / Full	none	none	n.d
Oryctolagus cuniculus	ENSOCUG00000013264	ENSOCUT00000013266	No / Full	ENSOCUG00000000718	ENSOCUT00000000717	No / Partial	none	none	n.d
Cavia porcellus	ENSCPOG00000011151	ENSCPOT00000013046	No / Full	ENSCPOG00000007801	ENSCPOT00000007875	No / Partial	none	none	n.d
Ochotona princeps	ENSOPRG00000010884	ENSOPRT00000010887	Yes / Partial	ENSOPRG00000010743	ENSOPRT00000010745	Yes / Partial	none	none	n.d
Tupaia belangeri	ENSTBEG00000009624	ENSTBET00000009627	No / Partial	ENSTBEG00000004233	ENSTBET00000004221	Yes / Partial	none	none	n.d
Loxodonta Africana	ENSLAFG00000001120	ENSLAFT00000001119	Yes / Partial	ENSLAFG00000017684	ENSLAFT00000017683	No /Full	none	none	n.d
Procavia capensis	ENSPCAG00000004691	ENSPCAT00000004692	Yes / Full	ENSPCAG00000007754	ENSPCAT00000007750	Yes / Partial	none	none	n.d
Echinops telfairi	ENSETEG00000007807	ENSETET00000007807	No / Partial	ENSETEG00000015275	ENSETET00000015275	Yes / Partial	none	none	n.d
Vicugna pacos	ENSVPAG00000009183	ENSVPAT00000009183	Yes / Partial	ENSVPAG00000001388	ENSVPAT00000001388	Yes / Partial	none	none	n.d
Equus caballus	ENSECAG00000010935	ENSECAT00000011544	No / Full	ENSECAG00000015644	ENSECAT00000016926	No / Partial	none	none	n.d
Bos taurus	ENSBTAG00000019125	ENSBTAT00000025456	Yes / Full	ENSBTAG00000012628	ENSBTAT00000016762	No / Partial	none	none	n.d
Sus scrofa	n.d	n.d	Full	n.d	n.d	Partial	none	none	n.d
Canis familiaris	ENSCAFG00000002067	ENSCAFT00000003278	Yes / Full	ENSCAFG00000006881	ENSCAFT00000011054	No / Partial	none	none	n.d
Felis catus	ENSFCAG00000002368	ENSFCAT00000002367	No / Partial	ENSFCAG00000005890	ENSFCAT00000005892	No / Partial	none	none	n.d
Erinaceus europaeus	ENSEEUG00000011704	ENSEEUT00000011712	No / Partial	ENSEEUG00000002674	ENSEEUT00000002666	No / Partial	none	none	n.d
Myotis lucifugus	ENSMLUG00000012988	ENSMLUT00000012990	Yes / Partial	ENSMLUG00000010057	ENSMLUT00000010071	No / Full	none	none	n.d
Pteropus vampyrus	ENSPVAG00000015747	ENSPVAT00000015747	No / Partial	ENSPVAG00000010499	ENSPVAT00000010499	Yes / Full	none	none	n.d
Tursiops truncatus	ENSTTRG00000000650	ENSTTRT00000000649	No / Partial	ENSTTRG00000009090	ENSTTRT00000009097	No / Partial	none	none	n.d
Dasypus novemcinctus	ENSDNOG00000001798	ENSDNOT00000001800	No / Full	ENSDNOG00000000116	ENSDNOT00000000117	No / Full	none	none	n.d
Choloepus hoffmanni	ENSCHOG00000004400	ENSCHOT00000004418	No / Partial	ENSCHOG00000001451	ENSCHOT00000001457	No / Partial	none	none	n.d
Monodelphis domestica	ENSMODG00000015399	ENSMODT00000019573	Yes / Full	ENSMODG00000019823	ENSMODT00000025180	Yes / Partial	none	none	n.d
Macropus eugenii	ENSMEUG00000000951	ENSMEUT00000000952	Yes / Partial	ENSMEUG00000001447	ENSMEUT00000001446	No / Partial	none	none	n.d
Ornithorhynchus anatinus	ENSOANG00000013192	ENSOANT00000020846	No / Full	ENSOANG00000007391	ENSOANT00000011765	Yes / Partial	none	none	n.d
Gallus gallus	ENSGALG00000010187	ENSGALT00000016558	Yes / Full	ENSGALG00000007871	ENSGALT00000012782	Yes / Partial	none	none	n.d
Taeniopygia guttata	ENSTGUG00000005214	ENSTGUT00000005459	Yes / Partial	ENSTGUG00000010089	ENSTGUT00000010519	No / Full	none	none	n.d
Xenopus tropicalis	ENSXETG00000011685	ENSXETT00000025563	No / Full	ENSXETG00000007555	ENSXETT00000016454	No / Partial	none	none	n.d
Xenopus laevis	n.a	n.a		n.a	n.a		n.a	n.a	n.d
Anolis carolinensis	ENSACAG00000003433	ENSACAT00000003542	No / Full	ENSACAG00000004365	ENSACAT00000004506	Yes / Partial	none	none	n.d
Danio rerio	ENSDARG00000020212	ENSDART00000045231	Yes / Full	ENSDARG00000009563	ENSDART00000039375	Yes / Full	ENSDARG00000052138	ENSDART00000073932	Yes / Full
Takifugu rubripes	ENSTRUG00000000630	ENSTRUT00000001518	Yes / Full	ENSTRUG00000002723	ENSTRUT00000006381	Yes / Full	ENSTRUG00000016239	ENSTRUT00000041655	No / Full
Oryzias latipes	ENSORLG00000012050	ENSORLT00000015091	Yes / Full	ENSORLG00000012070	ENSORLT00000015112	Yes / Full	ENSORLG00000000964	ENSORLT00000001177	No / Full
Gasterosteus aculeatus	ENSGACG00000000901	ENSGACT00000001182	Yes / Full	ENSGACG00000011397	ENSGACT00000015127	Yes / Full	ENSGACG00000017121	ENSGACT00000022657	No / Full
	SLC1A3a / EAAT-1a			SLC1A3b / EAAT-1b			SLC1A4
	Genomic region	Transcript	Identical / Coverage	Genomic region	Transcript	Identical / Coverage	Genomic region	Transcript	Identical / Coverage
Homo sapiens	ENSG00000079215	ENST00000265113	Yes / Full	none	none	n.d	ENSG00000115902	ENST00000234256	Yes / Full
Pan troglodytes	ENSPTRG00000016800	ENSPTRT00000042468	No / Full	none	none	n.d	ENSPTRG00000011985	ENSPTRT00000022303	Yes / Full
Gorilla gorilla	ENSGGOG00000004661	ENSGGOT00000004685	Yes / Partial	none	none	n.d	ENSGGOG00000011211	ENSGGOT00000011255	Yes / Partial
Pongo pygmaeus	ENSPPYG00000015403	ENSPPYT00000017907	Yes / Full	none	none	n.d	ENSPPYG00000012362	ENSPPYT00000014344	Yes / Full
Macaca mulatta	ENSMMUG00000006202	ENSMMUT00000008674	Yes / Full	none	none	n.d	ENSMMUG00000010279	ENSMMUT00000014365	No / Full
Otolemur garnettii	ENSOGAG00000004888	ENSOGAT00000004889	No / Full	none	none	n.d	ENSOGAG00000005682	ENSOGAT00000005686	No / Partial
Microcebus murinus	ENSMICG00000012786	ENSMICT00000012783	No / Partial	none	none	n.d	ENSMICG00000012577	ENSMICT00000012575	Yes / Partial
Rattus norvegicus	ENSRNOG00000016163	ENSRNOT00000022319	Yes / Full	none	none	n.d	ENSRNOG00000005248	ENSRNOT00000007002	Yes / Full
Mus musculus	ENSMUSG00000005360	ENSMUST00000005493	Yes / Full	none	none	n.d	ENSMUSG00000020142	ENSMUST00000109594	Yes / Full
Oryctolagus cuniculus	n.d	n.d	Partial	none	none	n.d	ENSOCUG00000010821	ENSOCUT00000010820	Yes / Full
Cavia porcellus	ENSCPOG00000007462	ENSCPOT00000007534	Yes / Full	none	none	n.d	ENSCPOG00000008754	ENSCPOT00000008832	No / Full
Ochotona princeps	ENSOPRG00000007036	ENSOPRT00000007029	Yes / Full	none	none	n.d	ENSOPRG00000006584	ENSOPRT00000006580	Yes / Full
Tupaia belangeri	ENSTBEG00000015733	ENSTBET00000015736	No / Partial	none	none	n.d	ENSTBEG00000004901	ENSTBET00000004914	No / Partial
Loxodonta Africana	ENSLAFG00000014149	ENSLAFT00000014150	No / Full	none	none	n.d	ENSLAFG00000017358	ENSLAFT00000017360	Yes / Full
Procavia capensis	ENSPCAG00000001301	ENSPCAT00000001279	Yes / Partial	none	none	n.d	ENSPCAG00000004091	ENSPCAT00000004093	Yes / Partial
Echinops telfairi	ENSETEG00000017954	ENSETET00000017954	Yes / Partial	none	none	n.d	ENSETEG00000002198	ENSETET00000002198	No / Partial
Vicugna pacos	ENSVPAG00000004372	ENSVPAT00000004372	Yes / Partial	none	none	n.d	ENSVPAG00000005637	ENSVPAT00000005636	No / Partial
Equus caballus	ENSECAG00000019371	ENSECAT00000020931	Yes / Full	none	none	n.d	ENSECAG00000011229	ENSECAT00000012077	Yes / Partial
Bos taurus	ENSBTAG00000018245	ENSBTAT00000024287	Yes / Full	none	none	n.d	ENSBTAG00000007763	ENSBTAT00000010206	Yes / Full
Sus scrofa	n.d	n.d	Full	none	none	n.d	n.d	n.d	Partial
Canis familiaris	ENSCAFG00000018704	ENSCAFT00000029693	No / Full	none	none	n.d	ENSCAFG00000003180	ENSCAFT00000005119	No / Full
Felis catus	ENSFCAG00000005554	ENSFCAT00000005556	No / Partial	none	none	n.d	ENSFCAG00000001506	ENSFCAT00000001506	No / Partial
Erinaceus europaeus	ENSEEUG00000013968	ENSEEUT00000013965	No / Partial	none	none	n.d	ENSEEUG00000011445	ENSEEUT00000011434	No / Full
Myotis lucifugus	ENSMLUG00000007720	ENSMLUT0000000772	No / Partial	none	none	n.d	ENSMLUG00000002430	ENSMLUT00000002428	No / Partial
Pteropus vampyrus	ENSPVAG00000001532	ENSPVAT00000001532	No / Partial	none	none	n.d	ENSPVAG00000017084	ENSPVAT00000017084	Yes / Full
Tursiops truncatus	ENSTTRG00000010879	ENSTTRT00000010886	Yes / Full	none	none	n.d	ENSTTRG00000008269	ENSTTRT00000008264	Yes / Full
Dasypus novemcinctus	ENSDNOG00000002288	ENSDNOT00000002288	No / Full	none	none	n.d	ENSDNOG00000005164	ENSDNOT00000005161	No / Partial
Choloepus hoffmanni	n.d	n.d	Partial	none	none	n.d	ENSCHOG00000004272	ENSCHOT00000004289	Yes / Partial
Monodelphis domestica	ENSMODG00000020352	ENSMODT00000025905	Yes / Full	none	none	n.d	ENSMODG00000003310	ENSMODT00000004131	No / Full
Macropus eugenii	ENSMEUG00000006443	ENSMEUT00000006454	Yes / Full	none	none	n.d	ENSMEUG00000006285	ENSMEUT00000006307	No / Partial
Ornithorhynchus anatinus	ENSOANG00000012886	ENSOANT00000020382	No / Full	none	none	n.d	ENSOANG00000012436	ENSOANT00000019679	No / Full
Gallus gallus	ENSGALG00000003582	ENSGALT00000005668	Yes / Full	none	none	n.d	ENSGALG00000008811	ENSGALT00000014322	Yes / Full
Taeniopygia guttata	ENSTGUG00000002032	ENSTGUT00000002121	Yes / Full	none	none	n.d	ENSTGUG00000002315	ENSTGUT00000002412	Yes / Partial
Xenopus tropicalis	ENSXETG00000006083	ENSXETT00000013404	Yes / Full	none	none	n.d	ENSXETG00000014014	ENSXETT00000030615	No / Full
Xenopus laevis	n.a	NM_001089837		none	none	n.d	n.a	n.a
Anolis carolinensis	ENSACAG00000009253	ENSACAT00000009285	Yes / Full	none	none	n.d	ENSACAG00000001717	ENSACAT00000001788	No / Full
Danio rerio	ENSDARG00000026248	ENSDART00000017743	Yes / Full	ENSDARG00000043148	ENSDART00000063347	Yes / Full	ENSDARG00000000551	ENSDART00000057584	No / Full
Takifugu rubripes	ENSTRUG00000008176	ENSTRUT00000020547	Yes / Full	ENSTRUG00000013124	ENSTRUT00000033500	Yes / Full	ENSTRUG00000005673	ENSTRUT00000013798	Yes / Full
Oryzias latipes	ENSORLG00000005396	ENSORLT00000006802	No / Partial	ENSORLG00000014267	ENSORLT00000017894	No / Full	ENSORLG00000020273	ENSORLT00000025147	No / Partial
Gasterosteus aculeatus	ENSGACG00000007696	ENSGACT00000010223	No / Full	ENSGACG00000018505	ENSGACT00000024517	Yes / Full	ENSGACG00000003961	ENSGACT00000005210	Yes / Full
	SLC1A5			SLC1A6 / EAAT-4			SLC1A7a / EAAT-5a
	Genomic region	Transcript	Identical / Coverage	Genomic region	Transcript	Identical / Coverage	Genomic region	Transcript	Identical / Coverage
Homo sapiens	ENSG00000105281	ENST00000306894	Yes / Full	ENSG00000105143	ENST00000221742	Yes / Full	ENSG00000162383	ENST00000371494	Yes / Full
Pan troglodytes	ENSPTRG00000011194	ENSPTRT00000020802	No / Full	ENSPTRG00000010609	ENSPTRT00000019563	No / Partial	ENSPTRG00000000750	ENSPTRT00000001414	No / Partial
Gorilla gorilla	ENSGGOG00000008792	ENSGGOT00000008831	Yes / Partial	ENSGGOG00000013450	ENSGGOT00000013495	No / Partial	ENSGGOG00000005646	ENSGGOT00000005676	Yes / Partial
Pongo pygmaeus	ENSPPYG00000010161	ENSPPYT00000011806	Yes / Full	ENSPPYG00000009662	ENSPPYT00000011252	No / Partial	ENSPPYG00000001338	ENSPPYT00000001605	Yes / Full
Macaca mulatta	ENSMMUG00000022163	ENSMMUT00000031172	No / Partial	ENSMMUG00000001735	ENSMMUT00000002449	No / Partial	ENSMMUG00000007605	ENSMMUT00000047138	No / Partial
Otolemur garnettii	n.d	n.d	Partial	n.d	n.d	Partial	ENSOGAG00000013313	ENSOGAT00000013316	Yes / Partial
Microcebus murinus	ENSMICG00000000030	ENSMICT00000000030	No / Partial	ENSMICG00000009522	ENSMICT00000009522	Yes / Partial	ENSMICG00000009206	ENSMICT00000009220	Yes / Partial
Rattus norvegicus	ENSRNOG00000015948	ENSRNOT00000021465	Yes / Full	ENSRNOG00000007509	ENSRNOT00000009931	No / Full	ENSRNOG00000011644	ENSRNOT00000016557	Yes / Full
Mus musculus	ENSMUSG00000001918	ENSMUST00000108496	No / Full	ENSMUSG00000005357	ENSMUST00000005490	Yes / Full	ENSMUSG00000008932	ENSMUST00000106713	Yes / Full
Oryctolagus cuniculus	ENSOCUG00000009144	ENSOCUT00000009143	No / Partial	ENSOCUG00000013354	ENSOCUT00000013358	Yes / Partial	ENSOCUG00000002569	ENSOCUT00000002572	No / Partial
Cavia porcellus	ENSCPOG00000004326	ENSCPOT00000004372	No / Partial	ENSCPOG00000002093	ENSCPOT00000002121	Yes / Full	ENSCPOG00000010707	ENSCPOT00000010804	Yes / Full
Ochotona princeps	ENSOPRG00000001116	ENSOPRT00000001106	No / Full	ENSOPRG00000010241	ENSOPRT00000010245	No / Partial	ENSOPRG00000008976	ENSOPRT00000008976	Yes / Partial
Tupaia belangeri	ENSTBEG00000013471	ENSTBET00000013470	Yes / Partial	ENSTBEG00000000008	ENSTBET00000000009	Yes / Partial	ENSTBEG00000000350	ENSTBET00000000349	Yes / Partial
Loxodonta Africana	ENSLAFG00000000671	ENSLAFT00000000670	No / Partial	ENSLAFG00000011311	ENSLAFT00000011311	No / Full	ENSLAFG00000004305	ENSLAFT00000004305	No / Full
Procavia capensis	ENSPCAG00000003672	ENSPCAT00000003656	No / Partial	ENSPCAG00000007751	ENSPCAT00000007741	Yes / Partial	ENSPCAG00000006007	ENSPCAT00000005995	Yes / Full
Echinops telfairi	ENSETEG00000019710	ENSETET00000019710	Yes / Partial	n.d	n.d	Partial	ENSETEG00000013699	ENSETET00000013699	Yes / Partial
Vicugna pacos	n.d	n.d	Partial	n.d	n.d	Partial	n.d	n.d	Partial
Equus caballus	ENSECAG00000011637	ENSECAT00000012168	Yes / Full	ENSECAG00000018959	ENSECAT00000020436	No / Partial	ENSECAG00000022629	ENSECAT00000024445	Yes / Full
Bos taurus	ENSBTAG00000013577	ENSBTAT00000018050	No / Full	ENSBTAG00000013502	ENSBTAT00000017953	Yes / Partial	ENSBTAG00000012516	ENSBTAT00000016615	Yes / Full
Sus scrofa	n.d	n.d	Full	n.d	n.d	Full	n.d	n.d	Partial
Canis familiaris	ENSCAFG00000004201	ENSCAFT00000006748	Yes / Full	ENSCAFG00000016174	ENSCAFT00000025669	No / Full	ENSCAFG00000019177	ENSCAFT00000030446	No / Partial
Felis catus	ENSFCAG00000005736	ENSFCAT00000005737	No / Partial	ENSFCAG00000007501	ENSFCAT00000007503	Yes / Partial	ENSFCAG00000005928	ENSFCAT00000005930	No / Full
Erinaceus europaeus	ENSEEUG00000009962	ENSEEUT00000009967	No / Partial	n.d	n.d	Partial	ENSEEUG00000012515	ENSEEUT00000012504	No / Partial
Myotis lucifugus	ENSMLUG00000004883	ENSMLUT00000004886	No / Partial	ENSMLUG00000009325	ENSMLUT00000009320	Yes / Partial	ENSMLUG00000002428	ENSMLUT00000002429	No / Partial
Pteropus vampyrus	ENSPVAG00000007766	ENSPVAT00000007767	Yes / Full	ENSPVAG00000001667	ENSPVAT00000001667	No / Partial	ENSPVAG00000013124	ENSPVAT00000013123	Yes / Partial
Tursiops truncatus	ENSTTRG00000012921	ENSTTRT00000012920	Yes / Full	ENSTTRG00000014526	ENSTTRT00000014526	Yes / Partial	ENSTTRG00000007872	ENSTTRT00000007870	Yes / Partial
Dasypus novemcinctus	ENSDNOG00000005832	ENSDNOT00000005827	No / Partial	ENSDNOG00000023711	ENSDNOT00000023978	No / Full	n.d	n.d	Full
Choloepus hoffmanni	n.d	n.d	Partial	n.d	n.d	Partial	n.d	n.d	Partial
Monodelphis domestica	ENSMODG00000009108	ENSMODT00000011579	No / Full	ENSMODG00000014481	ENSMODT00000018432	Yes / Full	ENSMODG00000000493	ENSMODT00000000601	Yes / Full
Macropus eugenii	ENSMEUG00000016606	ENSMEUT00000016660	No / Partial	ENSMEUG00000003687	ENSMEUT00000003700	Yes / Partial	ENSMEUG00000006447	ENSMEUT00000006464	No / Partial
Ornithorhynchus anatinus	ENSOANG00000021013	ENSOANT00000008791	No / Partial	n.d	n.d	Full	ENSOANG00000003833	ENSOANT00000006085	No / Partial
Gallus gallus	none	none	n.d	ENSGALG00000000558	ENSGALT00000000776	Yes / Full	ENSGALG00000010673	ENSGALT00000017363	Yes / Full
Taeniopygia guttata	ENSTGUG00000016334	ENSTGUT00000016975	No / Partial	ENSTGUG00000000032	ENSTGUT00000000036	No / Full	ENSTGUG00000009143	ENSTGUT00000009551	No / Full
Xenopus tropicalis	ENSXETG00000018275	ENSXETT00000039621	No / Full	ENSXETG00000021879	ENSXETT00000047358	No / Partial	ENSXETG00000008068	ENSXETT00000017684	No / Full
Xenopus laevis	n.a	n.a		n.a	n.a	n.d	n.a	n.a
Anolis carolinensis	ENSACAG00000011724	ENSACAT00000011772	No / Full	none	none	n.d	ENSACAG00000008623	ENSACAT00000008691	No / Full
Danio rerio	ENSDARG00000016465	ENSDART00000039780	Yes / Full	ENSDARG00000010096	ENSDART00000012789	Yes / Full	ENSDARG00000034940	ENSDART00000063269	No / Full
Takifugu rubripes	ENSTRUG00000002838	ENSTRUT00000006666	Yes / Full	ENSTRUG00000000825	ENSTRUT00000001996	No / Full	ENSTRUG00000013031	ENSTRUT00000033184	Yes / Full
Oryzias latipes	ENSORLG00000007018	ENSORLT00000008820	No / Full	ENSORLG00000017062	ENSORLT00000021357	No / Full	ENSORLG00000010409	ENSORLT00000013041	No / Full
Gasterosteus aculeatus	ENSGACG00000009446	ENSGACT00000012495	No / Full	ENSGACG00000011239	ENSGACT00000014916	Yes / Full	ENSGACG00000016200	ENSGACT00000021418	Yes / Full
	SLC1A7b / EAAT-5b			SLC1A8a / EAAT-6a			SLC1A8b / EAAT-6b
	Genomic region	Transcript	Identical / Coverage	Genomic region	Transcript	Identical / Coverage	Genomic region	Transcript	Identical / Coverage
Homo sapiens	none	none	n.d	none	none	n.d	none	none	n.d
Pan troglodytes	none	none	n.d	none	none	n.d	none	none	n.d
Gorilla gorilla	none	none	n.d	none	none	n.d	none	none	n.d
Pongo pygmaeus	none	none	n.d	none	none	n.d	none	none	n.d
Macaca mulatta	none	none	n.d	none	none	n.d	none	none	n.d
Otolemur garnettii	none	none	n.d	none	none	n.d	none	none	n.d
Microcebus murinus	none	none	n.d	none	none	n.d	none	none	n.d
Rattus norvegicus	none	none	n.d	none	none	n.d	none	none	n.d
Mus musculus	none	none	n.d	none	none	n.d	none	none	n.d
Oryctolagus cuniculus	none	none	n.d	none	none	n.d	none	none	n.d
Cavia porcellus	none	none	n.d	none	none	n.d	none	none	n.d
Ochotona princeps	none	none	n.d	none	none	n.d	none	none	n.d
Tupaia belangeri	none	none	n.d	none	none	n.d	none	none	n.d
Loxodonta Africana	none	none	n.d	none	none	n.d	none	none	n.d
Procavia capensis	none	none	n.d	none	none	n.d	none	none	n.d
Echinops telfairi	none	none	n.d	none	none	n.d	none	none	n.d
Vicugna pacos	none	none	n.d	none	none	n.d	none	none	n.d
Equus caballus	none	none	n.d	none	none	n.d	none	none	n.d
Bos taurus	none	none	n.d	none	none	n.d	none	none	n.d
Sus scrofa	none	none	n.d	none	none	n.d	none	none	n.d
Canis familiaris	none	none	n.d	none	none	n.d	none	none	n.d
Felis catus	none	none	n.d	none	none	n.d	none	none	n.d
Erinaceus europaeus	none	none	n.d	none	none	n.d	none	none	n.d
Myotis lucifugus	none	none	n.d	none	none	n.d	none	none	n.d
Pteropus vampyrus	none	none	n.d	none	none	n.d	none	none	n.d
Tursiops truncatus	none	none	n.d	none	none	n.d	none	none	n.d
Dasypus novemcinctus	none	none	n.d	none	none	n.d	none	none	n.d
Choloepus hoffmanni	none	none	n.d	none	none	n.d	none	none	n.d
Monodelphis domestica	none	none	n.d	none	none	n.d	none	none	n.d
Macropus eugenii	none	none	n.d	none	none	n.d	none	none	n.d
Ornithorhynchus anatinus	none	none	n.d	ENSOANG00000014639	ENSOANT00000023072	No / Partial	none	none	n.d
Gallus gallus	none	none	n.d	ENSGALG00000000722	ENSGALT00000001022	No / Full	none	none	n.d
Taeniopygia guttata	none	none	n.d	ENSTGUG00000000105	ENSTGUT00000000118	No / Full	none	none	n.d
Xenopus tropicalis	none	none	n.d	n.d	n.d	Full	none	none	n.d
Xenopus laevis	n.a	n.a	n.d	n.a	n.a	n.d	n.a	n.a	n.d
Anolis carolinensis	none	none	n.d	none	none	n.d	none	none	n.d
Danio rerio	n.d	n.d	Full	ENSDARG00000034628	ENSDART00000040105	No / Full	ENSDARG00000032465	ENSDART00000042974	No / Full
Takifugu rubripes	none	none	n.d	ENSTRUG00000011065	ENSTRUT00000028037	No / Full	ENSTRUG00000003643	ENSTRUT00000008591	No / Full
Oryzias latipes	ENSORLG00000014274	ENSORLT00000017901	No / Full	ENSORLG00000002339	ENSORLT00000002901	No / Full	ENSORLG00000012454	ENSORLT00000015593	Yes / Full
Gasterosteus aculeatus	ENSGACG00000003362	ENSGACT00000004423	No / Partial	ENSGACG00000003329	ENSGACT00000004380	No / Full	ENSGACG00000010673	ENSGACT00000014156	No / Full
	SLC1A9 / EAAT-7
	Genomic region	Transcript	Identical / Coverage
Homo sapiens	none	none	n.d
Pan troglodytes	none	none	n.d
Gorilla gorilla	none	none	n.d
Pongo pygmaeus	none	none	n.d
Macaca mulatta	none	none	n.d
Otolemur garnettii	none	none	n.d
Microcebus murinus	none	none	n.d
Rattus norvegicus	none	none	n.d
Mus musculus	none	none	n.d
Oryctolagus cuniculus	none	none	n.d
Cavia porcellus	none	none	n.d
Ochotona princeps	none	none	n.d
Tupaia belangeri	none	none	n.d
Loxodonta Africana	none	none	n.d
Procavia capensis	none	none	n.d
Echinops telfairi	none	none	n.d
Vicugna pacos	none	none	n.d
Equus caballus	none	none	n.d
Bos taurus	none	none	n.d
Sus scrofa	none	none	n.d
Canis familiaris	none	none	n.d
Felis catus	none	none	n.d
Erinaceus europaeus	none	none	n.d
Myotis lucifugus	none	none	n.d
Pteropus vampyrus	none	none	n.d
Tursiops truncatus	none	none	n.d
Dasypus novemcinctus	none	none	n.d
Choloepus hoffmanni	none	none	n.d
Monodelphis domestica	none	none	n.d
Macropus eugenii	none	none	n.d
Ornithorhynchus anatinus	none	none	n.d
Gallus gallus	none	none	n.d
Taeniopygia guttata	none	none	n.d
Xenopus tropicalis	ENSXETG00000021225	ENSXETT00000045897	No / Partial
Xenopus laevis	n.a	n.a
Anolis carolinensis	ENSACAG00000017351	ENSACAT00000017456	No / Partial
Danio rerio	ENSDARG00000054836	ENSDART00000077102	No / Full
Takifugu rubripes	n.d	n.d	Partial
Oryzias latipes	ENSORLG00000001599	ENSORLT00000001981	No / Full
Gasterosteus aculeatus	ENSGACG00000014685	ENSGACT00000019430	No / Full
