# Supplementary material for: Phylogenetic analysis of the vertebrate Excitatory/Neutral Amino Acid Transporter (SLC1/EAAT) family reveals lineage specific subfamilies
Source: BMC Evol Biol. 2010 Apr 29;10:117. doi: 10.1186/1471-2148-10-117 (PMC2873418; doi:10.1186/1471-2148-10-117)
Supplement: Additional file 5 — Intron/Exon sizes of SLC1 genes. The different SLC1 gene families are colour coded. Exons serving as identifiers for the corresponding gene family are highlighted in the identical colour as the gene family. Exons containing the start and the stop codon are highlighted in red. Intron sequences containing multiple place holders (Ns) are indicated. [file 1471-2148-10-117-S5.XLSX]

## Sheet: Sheet1
	Exon 1	Intron 1	Exon 2	Intron 2	Exon 3	Intron 3	Exon 4	Intron 4	Exon 5	Intron 5	Exon 6	Intron 6	Exon 7	Intron 7	Exon 8	Intron 8	Exon 9	Intron 9	Exon 10	Intron 10	Exon 11	Intron 11	Exon 12
SLC1A1 / EAAT-3_hs	(91)	53796	141	16741	93	2802	115	1588	43	1579	99	4436	185	1518	108	1986	123	445	195	6274	135	2139	(247)
SLC1A1 / EAAT-3_pt	(91)	53820	141	17105 (Ns)	93	2784	115	1593	43	1579	99	4192	185	1518	108	1986	123	445	195	6252	135	2155	(247)
SLC1A1 / EAAT-3_gog	(91)	??	??	??	93	2666 (Ns)	115 ?	??	43	1577	99	??	??	??	108	2321 (Ns)	123	1115 (Ns)	195	4876 (Ns)	135	2482 (Ns)	(247)
SLC1A1 / EAAT-3_pp	(91)	49749 (Ns)	141	16744	93	2264	115	1592	43	1580	99	4660 (Ns)	185	1511	108	1984	123	444	195	6383 (Ns)	135	2153	(247)
SLC1A1 / EAAT-3_mam	(91)	47803 (Ns)	141	16743	93	2378 (Ns)	115	1590	43	1553	99	5067	185	1621	108	1962	123	446	195	6459	135	2158	(247)
SLC1A1 / EAAT-3_og	(91)	37007 (Ns)	141	??	??	??	115	1126 (Ns)	43	1379	99	2615	185	1434	108	2162	123	378	195	6227 (Ns)	135	??	??
SLC1A1 / EAAT-3_mim	(91)	41096 (Ns)	141	16171 (Ns)	93	1593 (Ns)	115	1238	43	1496	99	2956 (Ns)	185	1176	108	2309 (Ns)	123	364	195	13433 (Ns)	135	2476 (Ns)	(247) ??
SLC1A1 / EAAT-3_rn	(91)	43985 (Ns)	141	17170	93	1292	115	1313	43	1278	96	3683	185	1021	108	1792	123	584	195	4053	135	1863	(247)
SLC1A1 / EAAT-3_mm	(91)	43680	141	13681	93	1526	115	1515	43	1380	96	3839	185	1059	108	1818	123	598	195	3903	135	2088	(247)
SLC1A1 / EAAT-3_oc	(91)	39197 (Ns)	141	76742 (Ns)	93	498	115	??	43	??	99	2800 (Ns)	185	1716	108	2173	123	366	195	7017 Ns)	135	3143 (Ns)	(247)
SLC1A1 / EAAT-3_cp	(91)	47186 (Ns)	141	21459	93	8970	115	778	43	1424	102	2422	185	1159	108	2832	123	360	195	8667 (Ns)	135	1360	(247)
SLC1A1 / EAAT-3_op	(91)	??	??	??	93	1589	115	1303	43	1343	102	1498 (Ns)	185	??	??	??	??	??	195	5642 (Ns)	135	1281	(247)
SLC1A1 / EAAT-3_tb	(91) ??	46223 (Ns) ?	141	20882 (Ns)	93	2048	115	1206	43	1431	99	3182	185	771 (Ns)	108	??	123 ??	387	198	62145 (Ns)	135	7223 (Ns)	(247)
SLC1A1 / EAAT-3_la	(91) ??	36078 (Ns)	141	13020 (Ns)	93	2176 (Ns)	115	1625	43	2536	99	759	185	1593	108	??	123	358	195	??	135	??	(247)
SLC1A1 / EAAT-3_pc	(91)	24891 (Ns)	141	7419 (Ns)	93	3657	115	1949	43	2490	99	2764 (Ns)	185	2053	108	7341 (Ns)	123	368	195	4334 (Ns)	135	3029 (Ns)	(247)
SLC1A1 / EAAT-3_et	(91)	??	??	??	93	983	115	1158	43	3199 (Ns)	99	2201	185	1433 (Ns)	108	??	123 ??	300	195	??	135	??	(247)
SLC1A1 / EAAT-3_vp	(91)	19214 (Ns)	141	16411 (Ns)	93	4628 (Ns)	115	1173	43	??	??	??	185	1168	108	1891	123	??	??	??	135	1940 (Ns)	(247)
SLC1A1 / EAAT-3_ec	(91)	32730	141	16954	93	1712	115	1222	43	1424	99	2678	185	1173	108	1906	123	387	195	6116	135	2261	(247)
SLC1A1 / EAAT-3_bt	(91)	36383	141	15209	93	1729	115	1466	43	1374	99	3425	185	1083	108	1834	123	586	195	6121	135	2146	(247)
SLC1A1 / EAAT-3_ss	(91)		141	15900	93	1641	115	1755	43	1848	99	2720	185	1134	108	1897	123	390	195	7706	135	1130	(247)
SLC1A1 / EAAT-3_cf	(91)	38105	141	18764	93	1637	115	1201	43	1390	99	3019	185	1073	108	1871	123	412	195	7874	135	1147	(247)									ENSPTRT00000038380
SLC1A1 / EAAT-3_fc	??	??	141	19549 (Ns)	93	1634	115	1457	43	1560	99	2957	185	1547	108	??	??	??	195	??	135	2068	(247)
SLC1A1 / EAAT-3_ee	(91) ??	46762 (Ns)	141	14952 (Ns)	93	868	115	3070 (Ns)	43	20259 (Ns)	99	305 (Ns)	185	21531 (Ns)	108	2130 (Ns)	123	??	??	??	135	??	??
SLC1A1 / EAAT-3_ml	(91)	20401 (Ns)	141	15686 (Ns)	93	1180	115	1479	43	1500	99	3122 (Ns)	185	??	108 ??	2209 (Ns)	123	579	195	14062 (Ns)	135	2358	(247)
SLC1A1 / EAAT-3_pv	??	??	141	??	??	??	115	1204	43	1391	99	2677	185	1076 (Ns)	108	2145 (Ns)	123	385	195	4532	135	2212	(247)
SLC1A1 / EAAT-3_tt	(91)	24549 (Ns)	141	16009	93	1655	115	1543 (Ns)	43	1424	99	2638	185	1116	108	1845	??		??		135	2111	(247)
SLC1A1 / EAAT-3_ch	(91)	15445 (Ns)	141	??	??	??	115	??	??	??	99	5454 (Ns)	185	??	??	??	123	390	195	4010 (Ns)	135	2153	(247)
SLC1A1 / EAAT-3_dn	(91)	??	141	??	93	??	115	180	43	4188 (Ns)	99	4018 (Ns)	185	1155	108	1693 (Ns)	123	377	195	4801 (Ns)	135	835	(247)
SLC1A1 / EAAT-3_md	(91)	49653	141	21162 (Ns)	93	2756	115	848	43	2116	90	1383	185	5689	108	2760	123	423	195	7064	135	6010	(247)
SLC1A1 / EAAT-3_me	(91)	8790 (Ns)	141	33671 (Ns)	93	2536	115	779	43	2051 (Ns)	99	1361	185	2944 (Ns)	108	??	??	??	195	??	??	??	(247)
SLC1A1 / EAAT-3_oa	(91)	??	??	??	93	1127	115	3935	43	1768	102	1450	185	1680	108	2497	123	444	195	3903	135	6006 (Ns)	(247)
SLC1A1 / EAAT-3_ac	(106)	16608	141	30626	93	923	115	1515	43	1649	105	386	185	1090	108	1296	123	503	195	991	135	2181	(247)
SLC1A1 / EAAT-3_gg	(91)	16253	141	23895 (5NR)	93	1547	115	2031	43	1278	108	1582	185	2050	108	5283	123	555	195	599	135	1274	(247)
SLC1A1 / EAAT-3_tg	??	??	141	16239	93	1563	115	6621	43	1660	108	1300	185	1965	108	4521	123	512	195	510	135	2881	(244)
SLC1A1 / EAAT-3_xt	(91)	16108	141	960	93	232	115	3381	43	1407	111	828	185	1707	108	810	123	723	195	1139	135	894	(250)
SLC1A1 / EAAT-3_dr	(100)	2127 (Ns)	141	5488	93	1182	115	2023	43	83	105	96	185	1994	108	2134	123	2770	195	89	135	3357	(247)
SLC1A1 / EAAT-3_tr	(100)	792	141	783	93	82	115	230	43	82	108	??	185	112	108	253	123	85	195	722	135	3358	(253)
SLC1A1 / EAAT-3_ol	(100)	7071 (Ns)	141	2812	93	225	115	1691	43	103	96	419	185	2092 (Ns)	108	2458	123	76	195	2789	135	151	(241)
SLC1A1 / EAAT-3_ga	(94)	5903	141	795	93	137	115	896	43	176	96	490	185	677	108	1297	123	104	195	4807	135	73	(241)
SLC1A1 / EAAT-3_pm	??	??	141	7376 (Ns)	93	??	??	??	43	??	??	??	191	1860 (Ns)	108	??	??	??	??	??	??	??	??
	Exon 1	Intron 1	Exon 2	Intron 2	Exon 3	Intron 3	Exon 4	Intron 4	Exon 5	Intron 5	Exon 6	Intron 6	Exon 7	Intron 7	Exon 8	Intron 8	Exon 9	Intron 9	Exon 10	Intron 10	Exon 11
SLC1A2 / EAAT-2_hs	(17)	101433	140	2201	153	2574	251	5955	169	4428	127	8998	234	5335	195	5755	135	15108	232	4561	(72)
SLC1A2 / EAAT-2_pt	(17)	101933	140	2190	153	2580	251	7083 (Ns)	169	4429	127	8972	234	5149	195	5758	135	15103	232	4564	(72)
SLC1A2 / EAAT-2_gog	(17)	??	??	2077 (Ns)	153	2470 (Ns)	251	5203(Ns)	169	4005 (Ns)	127	8112 (Ns)	234	4138 (Ns)	195	??	??	??	232	??	??
SLC1A2 / EAAT-2_pp	(17)	104504 (Ns)	140	2053 (Ns)	153	2535	251	5939	169	7625	127	9030(Ns)	234	5143 (Ns)	195	5760	135	15194 (Ns)	232	4588	(72)
SLC1A2 / EAAT-2_mam	(17)	119298 (Ns)	140	2218	153	2471	251	6196	169	4436	127	8956	234	5394 (Ns)	195	5783 (Ns)	135	15483	232	4600	(72)
SLC1A2 / EAAT-2_og	(17)	86356 (Ns)	140	2336 (Ns)	153	??	??	??	169	4766	127	9095	234	5202 (Ns)	195	5473	135	15143 (Ns)	232	4277	(72)
SLC1A2 / EAAT-2_mim	(17)	83272 (Ns)	140	1792 (Ns)	153	2166	251	5259	169	4360	127	9089 (Ns)	234	5384	195	5998	135	12704	232	3721 (Ns)	(72)
SLC1A2 / EAAT-2_rn	(17)	76589	140	1626	153	1718	251	3859	169	4336	127	7899 (Ns)	234	4850	195	5667	135	9560	232	3820	(72)
SLC1A2 / EAAT-2_mm	(17)	76642	140	1693	153	1759	251	3868	166	4495	127	7311	234	4874	195	5723	135	10359	229	3807	(72)
SLC1A2 / EAAT-2_oc	(17)	160856 (Ns)	140	1794	153	2864	251	6888	169	4433	127 ??	??	234	26215 (Ns)	195	6577 (Ns)	135	??	??	??	??
SLC1A2 / EAAT-2_cp	??		140	1770	153	1775	251	4554	166	4598	127	7263	234	5118	195	5576	135	11652	232	3655	(72)
SLC1A2 / EAAT-2_op	??	??	140	1572 (Ns)	153	1804 (Ns)	251	4950 (Ns)	169	4488 (Ns)	127	11619 (Ns)	234	2591 (Ns)	195	5771 (Ns)	135	17406 (Ns)	232	7988 (Ns)	(72)
SLC1A2 / EAAT-2_tb	??	??	??	??	153	604	251	2916 (Ns)	169	??	??	??	??	??	195	??	??	??	??	??	(69)
SLC1A2 / EAAT-2_la	(17)	17624 (Ns)	140	??	153	2025	251	??	169	5383 (Ns)	127	19365 (Ns)	234	??	195	7069 (Ns)	135	11694 (Ns)	232	??	(72)
SLC1A2 / EAAT-2_pc	??	??	??	??	153	??	??	??	169	7148 (Ns)	127	17909 (Ns)	234	5581 (Ns)	195	??	??	??	232	4583	(72)
SLC1A2 / EAAT-2_et	??	??	140	1710	153	2117	251	11554 (Ns)	169	??	??	??	234	2881(Ns)	195	6736	135	27244 (Ns)	232	4333	(72)
SLC1A2 / EAAT-2_vp	??	??	140	1621	153	1621	251	??	??	??	127	7554 (Ns)	234	4635 (Ns)	195	2502	135	10396 (Ns)	232	3931	(72)
SLC1A2 / EAAT-2_ec	??	??	140	1801	153	1825	251	5420 (Ns)	169	4352	127	7959 (Ns)	234	5075	195	3756	135	9561	232	3963	(72)
SLC1A2 / EAAT-2_bt	??	??	140	2291	153	2503	251	4845	169	4327	127	12368	234	6163	195	4474	135	13751	232	3902	(72)
SLC1A2 / EAAT-2_ss	(17)	??	140	??	153	??	251	??	169	??	??	??	??	??	??	??	??	??	??	??	??
SLC1A2 / EAAT-2_cf	??	??	140	1846	153	1921	251	6061	169	4638	127	8718	234	5045	195	3933	135	12998	232	3093	(72)
SLC1A2 / EAAT-2_fc	(17)	??	??	??	153	2206	251	15950 (Ns)	169	??	??	??	??	??	195	4128	135	16987 (Ns)	232	??	??
SLC1A2 / EAAT-2_ee	??	??	??	??	??	??	251	??	??	??	127	??	??	??	195	4172 (Ns)	135	6725 (Ns)	232	3237 (Ns)	(72)
SLC1A2 / EAAT-2_ml	(17)	71176 (Ns)	143	1986 (Ns)	153	1799	251	3500	169	4455 (Ns)	127	19945 (Ns)	234	5684 (Ns)	195	3622 (Ns)	135	10087 (Ns)	232	4210	(72)
SLC1A2 / EAAT-2_pv	(17)	81846 (Ns)	140	1888	153	2071	251	4770 (Ns)	169	4247	127	7658	234	4926 (Ns)	195	3749 (Ns)	135	9401 (Ns)	232	3941	(72)
SLC1A2 / EAAT-2_tt	(17)	90733 (Ns)	140	??	??	??	251	??	??	??	??	??	??	??	195	4378 (Ns)	135	13248 (Ns)	232	3928	(72)
SLC1A2 / EAAT-2_ch	??	??	140	??	??	??	??	??	169 ??	4103 (Ns)	127	7849 (Ns)	234 ??	??	195	9576 (Ns)	135	11901 (Ns)	232	3858 (Ns)	(72)
SLC1A2 / EAAT-2_dn	(17)	87350	140	1984 (Ns)	153	1782	251	5546 (Ns)	169	4615 (Ns)	127	??	234	??	195	??	135	??	232	3795 (Ns)	(72)
SLC1A2 / EAAT-2_md	??	??	140	8227	153	2452	251	2516	169	8876 (Ns)	127	10703	234	6043	195	9155	135	8522	232	6456	(72)
SLC1A2 / EAAT-2_me	(17)	15279 (Ns)	140	4884 (Ns)	153	1228	251	??	??	??	127	10465 (Ns)	234	??	??	??	135	??	232 ??	6162 (Ns)	(72)
SLC1A2 / EAAT-2_oa	??	??	(130)	2634	153	1918	251	2707	166	3083	127	8493	234	3749	195	8134	135	9362 (Ns)	232	3175	(75)
SLC1A2 / EAAT-2_gg	??	??	(130)	1875	153	2749	251	4242	169	2929	127	2791	234	2720	195	2615	135	4804	232	3000	(75)
SLC1A2 / EAAT-2_tg	??	??	(130)	1146	153	??	251	3455	160	2992	127	2394	234	1481	195	3614	135	5491	232	3458	(75)
SLC1A2 / EAAT-2_ac	??	??	(130)	3536	153	1845	251	11684	163	1236	127	3525	234	3107	195	1485	135	13195	232	4454	(75)
SLC1A2 / EAAT-2_xt	??	??	(130)	171	153	3636	251	597	157	804	127	2257	234	540	195	335	135	1173	229	4324	(69)
SLC1A2a / EAAT-2a_dr	??	??	(130)	214	153	115	251	1203	151	113	127	318	234	128	195	4639 (Ns)	135	164	235 (189)	2319	(75) / (4)
SLC1A2a / EAAT-2a_tr	??	??	(130)	1404	153	239	251	312	145	547	127	179	234	88	195	432	135	240	262	1503 (Ns)	(72)
SLC1A2a / EAAT-2a_ol			(130)	1243	153	176	251	177	148	360	127	183	234	88	195	578	135	142	265	2312	(72)
SLC1A2a / EAAT-2a_ga	??	??	(130)	1560	153	237	251	314	148	641	127	194	234	94	195	676	135	122	277 (189)	1824	(72) / (4)
SLC1A2b / EAAT-2b_dr	278	1927	140 (130)	2228	153	1908	251	131	136	82	127	2501	234	119	195	2712	135	937	214	2652	(72)
SLC1A2b / EAAT-2b_tr	??	??	(136)	752	153	1942	251	87	109	149	127	206	234	341	195	125	135	92	211	876 (Ns)	75
SLC1A2b / EAAT-2b_ol			(130)	1087 (Ns)	153	1456	251	87	109	619	127	89	234	369	195	576	135	796	211	935	(72)
SLC1A2b / EAAT-2b_ga	??	??	(130)	922	153	1366	251	96	109	330	127	110	234	511	195	493	135	468	208	996	(72)
SLC1A2 / EAAT-2_pm	??	??	(136)	9308 (Ns)	153	574	251	1323	169	933	127	??	??	??	??	??	135	2653	217	??	??
	Exon 1	Intron 1	Exon 2	Intron 2	Exon 3	Intron 3	Exon 4	Intron 4	Exon 5	Intron 5	Exon 6	Intron 6	Exon 7	Intron 7	Exon 8	Intron 8	Exon 9
SLC1A3 / EAAT-1_hs	(181)	20844	138	41441	205	2815	43	2800	293	2442	234	534	195	3274	135	2066	(205)
SLC1A3 / EAAT-1_pt	(181)	22446 (Ns)	138	41632 (Ns)	205	2828	43	2789	293	2416	234	534	195	3277	135	2066	(205)
SLC1A3 / EAAT-1_gog	(181)	4453 (Ns)	138	29209 (Ns)	205	??	??	??	293	2416	234	534	195	??	??	??	(205)
SLC1A3 / EAAT-1_pp	(181)	26486 (Ns)	138	44461 (Ns)	205	2829	43	2785	293	2401	234	534	195	3260	135	2078	(205)
SLC1A3 / EAAT-1_mam	(181)	23278 (Ns)	138	41854 (Ns)	205	2825	43	2800	293	2420	234	534	195	3597	135	2060	(205)
SLC1A3 / EAAT-1_og	(181)	22479 (Ns)	138	81029 (Ns)	205	38352 (Ns)	43	2951 (Ns)	293	2336 (Ns)	234	572	195	3490	135	2085	(205)
SLC1A3 / EAAT-1_mim	(181) ??	??	138	38152 (Ns)	205	2850	43	2853	293	2419 (ns)	234	553	195	991	135	2198 (Ns)	(205)
SLC1A3 / EAAT-1_rn	(181)	20361	138	39088 (Ns)	205	1227	43	3984	293	2303	234	531	195	2131	135	2355	(208)
SLC1A3 / EAAT-1_mm	(181)	20136	138	37324	205	1263	43	3590	293	2526	234	523	195	2991	135	2716	(208)
SLC1A3 / EAAT-1_oc	(181) ?	??	138	??	205	??	??	??	??	??	??	??	??	??	135	??	??
SLC1A3 / EAAT-1_cp	(181)	21058	138	35981	205	2615	43	2780	293	2254	234	822	195	2404	135	1579	(205)
SLC1A3 / EAAT-1_op	(181)	26351 (Ns)	138	42067 (Ns)	205	2166 (Ns)	43	3345	293	2228	234	743 (Ns)	195	1654	135	1784	(205)
SLC1A3 / EAAT-1_tb	(181)	29974 (Ns)	138	??	??	??	43	3585	293	1942	234	546	195	??	??	??	??
SLC1A3 / EAAT-1_la	(181)	29875 (Ns)	138	45751 (Ns)	202	??	43	??	293	4460 (Ns)	234	926 (Ns)	195	3150 (Ns)	135	2621	(205)
SLC1A3 / EAAT-1_pc	(181)	26488 (Ns)	138	50530 (N)	205	3519 (Ns)	43	??	??	??	234	918	195	3145	135	2975 (Ns)	(205)
SLC1A3 / EAAT-1_et	(181)	37092 (Ns)	138	71712 (Ns)	205	3085 (Ns)	43	4101	293	4443 (Ns)	234	828	195	??	??	??	(205)
SLC1A3 / EAAT-1_vp	(181)	20506 (Ns)	138	??	??	??	43	2888	293	??	??	??	195 ??	3624	135	2243	(205)
SLC1A3 / EAAT-1_ec	(181)	19596 (Ns)	138	36285	205	3046	43	2751	293	2384	234	552	195	2992	135	1826	(205)
SLC1A3 / EAAT-1_bt	(181)	22920	138	41023	205	3151	43	3010	293	2556	234	600	195	904	135	1648	(205)
SLC1A3 / EAAT-1_ss	(181)	??	138	40832	205	??	43	??	293	2399	234	501	195	6393	135	2457	(205)
SLC1A3 / EAAT-1_cf	(181)	19305	138	39089	205	2728	43	3450	293	2434	234	577	195	3138	135	1813	(205)
SLC1A3 / EAAT-1_fc	(181)	49915 (Ns)	138	51489 (Ns)	205	2851	43	2621 (Ns)	293 ??	??	234 ??	??	195	??	135	??	(205)
SLC1A3 / EAAT-1_ee	??	??	138	??	??	??	??	??	293	??	??	??	195	2521 (Ns)	135	??	??
SLC1A3 / EAAT-1_ml	(181)	??	??	??	205	3248	43	2557	293	2572	234	515	195	1570	135	1631 (Ns)	(205)
SLC1A3 / EAAT-1_pv	(181)	??	??	??	??	??	43	2823	293	2453	234	541	195	2742	135	1818	(205)
SLC1A3 / EAAT-1_tt	(181)	18487 (Ns)	138	37529 (Ns)	205	3345	43	3406 (Ns)	293	2477 (Ns)	234	549	195	3758 (Ns)	135	1813(Ns)	(205)
SLC1A3 / EAAT-1_ch	(181)	??	138	??	205	2518 (Ns)	43	??	293	??	234 ??	??	??	??	135	1953 (Ns)	(205)
SLC1A3 / EAAT-1_dn	(181)	??	138	??	205	2845 (Ns)	43	3418	293	2652 (Ns)	234	??	195	??	135	1959	(205)
SLC1A3 / EAAT-1_md	(181)	19084	138	64957 (Ns)	205	4717	43	7205	293	5754	234	1075	195	2591	135	3294	(205)
SLC1A3 / EAAT-1_me	(181)	18917 (Ns)	138	51087 (Ns)	205	4498 (Ns)	43	5287 (Ns)	293	1357 (Ns)	234	1469 (Ns)	195	384 (Ns)	135	2316	(205)
SLC1A3 / EAAT-1_oa	(181)	30328 (Ns)	138	??	205	??	43	4055	293	5824	234	1306	195	??	135	??	(205)
SLC1A3 / EAAT-1_gg	(181)	21647 (5NR)	138	25726 (4NR)	205	1383	43	7607	296	1729	234	1462	195	1454	135	1014	(205)
SLC1A3 / EAAT-1_tg	(181)	17751 (Ns)	138	25381	205	1472	43	8132 (Ns)	296	2059	234	1719	195	1346	135	1223	(205)
SLC1A3 / EAAT-1_ac	(181)	36098	138	13998	205	3230	43	727	296	2402	234	1888	195	2447	135	2935	(205)
SLC1A3 / EAAT-1_xt	(181)	15538 (Ns)	138	20960 (Ns)	205	1095	43	949	293	580	234	1455	195	1238	135	1447	(205)
SLC1A3a / EAAT-1a_dr	(181)	2615	138	15837	205	5159	43	2325	272	3708	234	2500	195	3715	135	8407	(211)
SLC1A3a / EAAT-1a_tr	(184)	1407	138	2780	205	134	43	279	269	75	234	109	195	98	135	119	(208)
SLC1A3a / EAAT-1a_ol	(184)	557	138	5729	205				269	82	234	177	195	201	135	853	(211)
SLC1A3a / EAAT-1a_ga	(184)	798	138	4323	202	96	43	618	269	85	234	279	195	385	135	588	(205)
SLC1A3b / EAAT-1b_dr	(181)	757	138	5832	205	79	43	8259	272	2911	234	493	195	1354	135	11393	(211)
SLC1A3b / EAAT-1b_tr	(139)	80	138	932	205	77	43	294	281	72	234	281	195	71	135	1669 (Ns)	(211)
SLC1A3b / EAAT-1b_ol	(139)	80	138	390	205	65	43	276	281	84	234	756	195	72	135	1923	(211)
SLC1A3b / EAAT-1b_ga	(139)	106	138	3397	205	82	43	1222	281	91	234	1519	195	95	135	611	(211)
SLC1A3 / EAAT-1_pm	??	??	??	??	??	??	??	??	??	??	??	??	195	449	135	1692	(211) ??
	Exon 1	Intron 1	Exon 2	Intron 2	Exon 3	Intron 3	Exon 4	Intron 4	Exon 5	Intron 5	Exon 6	Intron 6	Exon 7	Intron 7	Exon 8
SLC1A4_hs	(527)	11277	43	2462	63	6581	167	5676	234	1397	195	279	135	2232	(235)
SLC1A4_pt	(527)	11304	43	2776 (Ns)	63	6584	167	7043 (Ns)	234	1396	195	279	135	2229	(235)
SLC1A4_gog	(527)	10447 (N)	43	??	??	??	??	??	234	1399	195	279	135 ?	??	(235) ?
SLC1A4_pp	(527)	11288	43	2457	63	6573	167	5691	234	1397	195	279	135	2232	(235)
SLC1A4_mam	(527)	??	43	2499	63	7016 (Ns)	167	5639	234	1419	195	279	135	2232	(235)
SLC1A4_og	(527)	10907 (Ns)	43	??	??	??	??	??	234	1745 (Ns)	195	551	135	2010 (Ns)	(235)
SLC1A4_mim	(527) ??	12472 (Ns)	43	1648	63	4788 (Ns)	167	5102	234	1374	195	236	135	2175	(235)
SLC1A4_rn	(518)	13023 (Ns)	43	1415	63	4725	167	4611	234	309	195	1359	135	2613	(235)
SLC1A4_mm	(527)	11711	43	1469	63	4577	167	5278	234	317	195	1291	135	1965	(235)
SLC1A4_oc	(527)	8771 (Ns)	43	999	63	18834 (Ns)	167	2909	234	395	195	625 (Ns)	135	2956	(235)
SLC1A4_cp	(527)	10096	43	1828	63	1599	167	2818	234	369	195	1443	135	2892	(235)
SLC1A4_op	(539)	9031 (Ns)	43	1161	63	8010 (Ns)	167	1506	234	373	195	1043	135	1131	(235)
SLC1A4_tb	(527) ??	16546 (Ns)	43	1176	63	4144	167	5680 (Ns)	234	1860	195	282	135	??	??
SLC1A4_la	(512)	11854 (Ns)	43	1914	63	5285 (Ns)	167	4057 (Ns)	234	1488	195	295	135	2274 (Ns)	(235)
SLC1A4_pc	(515)	12484 (Ns)	43	1938	63	5013 (Ns)	167 ??	??	234	1658 (Ns)	195	327	135	2159	(235)
SLC1A4_et	(515) ??	??	43	1860	63	3392	167	1688	234	805	195	??	??	??	(235) ??
SLC1A4_vp	(527) ??	??	43	??	??	??	167	4428 (Ns)	234	1206	195	257	135	1723 (Ns)	(235) ??
SLC1A4_ec	(527) ??	10295	43	2035	63	781	167	4055	234	1249	195	300	135	2209	(235)
SLC1A4_bt	(527)	11981	43	1938	63	1870	167	6073	234	1345	195	294	135	2012	(229)
SLC1A4_ss	(527)	9736 (Ns)	43	1778	63	2305	167	??	234	1400	195	289	135	2958	(229)
SLC1A4_cf	(518)	9241 (Ns)	43	2023	63	1300	167	4323	234	1790	195	483	135	1862	(235)
SLC1A4_fc	(527) ??	10309 (Ns)	43	1910	63	1343	167	2651	234	1198	195	307	135	1963	(235)
SLC1A4_ee	(527)	12905 (Ns)	43	6324	63	1738 (Ns)	167	111041 (Ns)	234	1957 (Ns)	195	368	135	8729 (Ns)	(235)
SLC1A4_ml	(527) ??	??	43	2604 (Ns)	63	1647	167	2811	234	1218	195	297	135	1631	(238)
SLC1A4_pv	(527)	9805 (Ns)	43	1973	63	1362	167	4305	234	1235	195	281	135	2107	(235)
SLC1A4_tt	(527)	11316 (Ns)	43	1949	63	1594	167	2248	234	1533	195	302	135	1563 (Ns)	(229)
SLC1A4_ch	??	??	43	2207 (Ns)	63	3144 (Ns)	167	3052	234	1253	195	303	135	3584 (Ns)	(235)
SLC1A4_dn	(518)	10482 (Ns)	43	??	??	??	167	3285 (Ns)	234	1784	195	305	135	2118	(235)
SLC1A4_md	(524)	15070	43	1642	63	3368	167	2795	234	2558	195	1734	135	1997	(235)
SLC1A4_me	(512) ??	??	43	??	??	??	167	??	??	??	195	2631 (Ns)	135	3625	(235)
SLC1A4_oa	(518)	??	43	1689	63	3103	167	2073	234	621	195	888	135	1329	(235)
SLC1A4_gg	(524)	7753 (Ns)	43	749	63	5533	167	3196	234	1125	195	1604	135	2392	(235)
SLC1A4_tg	(524) ?	8611	43	1103	63	4689	167	2663	234	1159	195	1973	135	2149	(235)
SLC1A4_ac	(524)	10913	43	3228	63	10211	167	4608	234	6440	195	758	135	942	(247)
SLC1A4_xt	(545)	11456	43	536	60	3912	167	1052	234	667	195	373	135	1770	(235)
SLC1A4_dr	(515)	2361	43	1494	66	3259	167	2018	234	1001	195	747	135	2524	(265)
SLC1A4_tr	(515)	2789 (Ns)	43	953	66	874	167	76	234	109	195	76	135	645	(235)
SLC1A4_ol	(506)	6300	43	3784 (Ns)	66 ??	5750 (Ns)	167	81	234	3770	195	67	135	1287	(235)
SLC1A4_ga	(506)	3246	43	1314	66	2204	167	150	234	394	195	101	135	497	(238)
SLC1A4_pm	(515) ??	??	43	??	??	??	167	4228 (Ns)	234	??	??	??	??	??	??
	Exon 1	Intron 1	Exon 2	Intron 2	Exon 3	Intron 3	Exon 4	Intron 4	Exon 5	Intron 5	Exon 6	Intron 6	Exon 7	Intron 7	Exon 8
SLC1A5_hs	(566)	2840	43	372	48	1547	167	3474	234	1269	195	101	135	1227	(238)
SLC1A5_pt	(566)	2861	43	372	48	1561	167	4220 (Ns)	234	1328	195	101	135	??	(238)
SLC1A5_gog	(566) ?	2507 (Ns)	43	372	48	1237 (Ns)	167	3066 (Ns)	234	1285	195	??	??	??	??
SLC1A5_pp	(569)	2885	43	376	48	1359	167	4156 (Ns)	234	1925 (Ns)	195	101	135	1610 (Ns)	(238)
SLC1A5_mam	(569)	??	43	373	48	??	??	??	234	1231	195	101	135	1283	(238)
SLC1A5_og	??	??	43	??	??	??	??	??	234 ?	??	??	??	??	??	(232)
SLC1A5_mim	(569) ??	2105	43	444	48	??	167	2334	234	759	195	101	135	907	(235)
SLC1A5_rn	(566)	3088 (Ns)	49	980	45	1621	158	3451	234	885	195	76	135	1443	(238)
SLC1A5_mm	(575)	3200	43	630	45	3383	161	3709	234	1877	195	71	135	1343	(238)
SLC1A5_oc	(566) ??	??	43	??	??	??	??	??	234	??	??	??	??	??	??
SLC1A5_cp	(566) ?	2382 (Ns)	43	415	48	817	167	1427	234	404	195	112	135	547	(235)
SLC1A5_op	(566)	2797	43	284	48	604	167	1047	234	222	195	96	135	819	(235)
SLC1A5_tb	(584)	??	??	??	48	??	??	??	234	1446 (Ns)	195	89	135	??	(235) ??
SLC1A5_la	(572)	11720 (Ns)	43	??	??	??	167	??	234	??	195	160	135	??	(235) ??
SLC1A5_pc	(557)	4037 (Ns)	43	??	??	??	167	3834 (Ns)	234	6330 (Ns)	195	147	135	??	??
SLC1A5_et	??	??	43	??	??	??	??	??	??	??	195	98	135	2242 (Ns)	(235)
SLC1A5_vp	??	??	43	??	??	??	??	??	234	??	??	??	135 ??	??	??
SLC1A5_ec	(560)	2280	43	448	48	756	167	1688	234	657	195	143	135	1740	(235)
SLC1A5_bt	(563)	2323	43	453	48	825	167	2685 (Ns)	234	701	192	146	135	1464	(235)
SLC1A5_ss	(569)	??	43	??	48	??	167	??	234	??	195	??	135	??	(235)
SLC1A5_cf	(569)	2482	43	454	48	905	167	2175	234	770	195	138	135	1933	(235)
SLC1A5_fc	(566) ??	??	??	??	??	??	167	2438	234	12712 (Ns)	195	144	135	??	??
SLC1A5_ee	(542) ??	??	43 ??	??	??	??	167	7139 (Ns)	249	631	195	167	135	1903	(235)
SLC1A5_ml	(578)	1646 (Ns)	43	??	??	??	161	??	??	??	195	141	132	621 (Ns)	(229)
SLC1A5_pv	(569)	1757	43	425	48	854	167	1814	234	733	195	120	135	1441 (Ns)	(235)
SLC1A5_tt	(569)	2773 (Ns)	43	425	48	1189 (Ns)	167	1869	234	1291 (Ns)	195	146	135	1775	(235)
SLC1A5_ch	??	??	??	??	??	??	??	??	234	??	??	??	??	??	??
SLC1A5_dn	(572)	??	43	??	??	??	161	1619	234	??	195	??	135	1189	(223)
SLC1A5_md	(524)	4037 (Ns)	43	91	48	1106	161	173	234	278	195	273	135	114	(238)
SLC1A5_me	(545) ??	??	??	??	??	??	167	??	??	??	195	293	135	174	(241)
SLC1A5_oa	(572)	??	43	??	??	??	167	??	234	300	195	??	135	??	??
SLC1A5_ac	(551)	14057	43	4636	87	4568	167	3019	234	929	195	9271	135	1910	(241)
SLC1A5_tg	??	??	??	??	??	??	167	??	??	??	??	??	135	??	??
SLC1A5_xt	(515)	11456	43	??	66	??	167	??	234	1128	195	95	135	1223	(223)
SLC1A5_dr	(548)	11153	43	95	60	2235	167	112	234	5887	195	79	135	2171	(238)
SLC1A5_tr	(521)	1011	43	89	69	70	167	100	234	70	195	397	135	73	(232)
SLC1A5_ol	(533)	2811	43	119	69	87	167	211	234	147	195	87	135	116	(208)
SLC1A5_ga	(527)	3251	43	117	69	105	167	134	234	97	195	102	135	148/181	205/238
SLC1A5_pm	(521) ??	11617	43	245	84	665	167	1192	234	2317	195	748	135	2145	(220)
	Exon 1	Intron 1	Exon 2	Intron 2	Exon 3	Intron 3	Exon 4	Intron 4	Exon 5	Intron 5	Exon 6	Intron 6	Exon 7	Intron 7	Exon 8	Intron 8	Exon 9	Intron 9	Exon 10	Intron10	Exon11
SLC1A6 / EAAT-4_hs	(205)	831	138	3229	205	3941	43	1973	344	??	??	5292	234	2146	195	1072	135	2537	(196)
SLC1A6 / EAAT-4_pt	(205)	830	138	??	205	??	43	1981	344	??	??	5549 (Ns)	234	??	??	??	135	2247 (Ns)	(196)
SLC1A6 / EAAT-4_gog	(205)	511 (Ns)	138	??	205 ?	1649 (Ns)	43	??	344 ?	??	??	3592 (Ns)	234	2104	195	??	??	??	??
SLC1A6 / EAAT-4_pp	(205)	802 (Ns)	138	3331 (Ns)	205	4622 (Ns)	43	1932	344	??	??	??	??	??	??	??	??	??	??
SLC1A6 / EAAT-4_mam	(205)	826	138	3241 (Ns)	205	4173 (Ns)	43	??	344	??	??	??	234	2666 (Ns)	195	2563 (Ns)	135	1668	(196)
SLC1A6 / EAAT-4_og	??	??	138	??	??	??	43	??	??	??	??	??	234	??	??	??	135	??	??
SLC1A6 / EAAT-4_mim	??	??	138	1021 (Ns)	205	??	??	??	??	??	??	??	234	1022 (Ns)	195	??	??	??	(196) ??
SLC1A6 / EAAT-4_rn	(196)	2152	138	2472	205	??	43	??	344	??	??	5746	234	1545	195	3309	135	1400	(196)
SLC1A6 / EAAT-4_mm	(196)	994	138	2068	205	1920	43	2591	344	??	??	3761	234	1539	195	10805	135	1483	(196)
SLC1A6 / EAAT-4_oc	(205)	1425	138	1515 (Ns)	205	697	43	1473	344	??	??	1558	234	1602 (Ns)	195	8046 (Ns)	135	1925	(196) ??
SLC1A6 / EAAT-4_cp	(205)	745	138	1184	205	985	43	3037	344	??	??	4478	234	883	195	3710	135	1122	(196)
SLC1A6 / EAAT-4_op	(205)	46763 (Ns)	138	??	??	??	43	2126 (Ns)	344 ??	??	??	??	234	1731	195 ??	??	135	32037 (Ns)	(196) ??
SLC1A6 / EAAT-4_tb	(205)	13924 (Ns)	138	??	??	??	??	??	344	??	??	3433 (Ns)	234	1491	195	2699 (Ns)	135	1315 (Ns)	(196)
SLC1A6 / EAAT-4_la	(205)	??	138	??	205	??	43	464	344	??	??	2899 (Ns)	234	1106	195	6228 (Ns)	135	49016 (Ns)	(190)
SLC1A6 / EAAT-4_pc	(205)	??	??	??	205	??	??	??	344	??	??	2806	234 ??	??	195	11476 (Ns)	135	813	(190)
SLC1A6 / EAAT-4_et	(205)	??	138 ??	??	205	??	??	??	??	??	??	??	??	??	??	??	135	901	(190)
SLC1A6 / EAAT-4_vp	??	??	??	??	??	??	??	??	??	??	??	??	??	??	195	??	??	??	??
SLC1A6 / EAAT-4_ec	(205)	754 (Ns)	138	??	??	??	??	??	344	??	??	??	??	??	195	6200	135	753	(196)
SLC1A6 / EAAT-4_bt	??	??	??	??	??	??	43	412	344	??	??	4934	234	1252	195	2539	135	2241	(196)
SLC1A6 / EAAT-4_ss	(205)	757	138	1489	205	774	43	592 (Ns)	338	??	??	4606	234	1090	195	2283	135	1050	(196)
SLC1A6 / EAAT-4_cf	(205)	189	138	1510	205	755	43	483	344	??	??	2533	234	1191	195	987	135	777	(196)
SLC1A6 / EAAT-4_fc	??	??	??	??	205	744	43	505	344	??	??	2495	234	1186	195	773	135	754 (Ns)	(196)
SLC1A6 / EAAT-4_ee	??	??	??	??	205	??	??	??	??	??	??	??	??	??	??	??	135	??	??
SLC1A6 / EAAT-4_ml	(205)	14380 (Ns)	138	2667 (Ns)	205	??	??	??	344	??	??	2107 (Ns)	234	1450	195	2548	135	688	(196)
SLC1A6 / EAAT-4_pv	??	??	??	??	205	??	??	??	??	??	??	??	234	1165	195	2640 (Ns)	135	669	(196)
SLC1A6 / EAAT-4_tt	(205)	798	138	1516	202	757	43	421	344	??	??	3633 (Ns)	234	1324	195 ?	??	135	867	(196)
SLC1A6 / EAAT-4_ch	??	??	??	??	??	??	??	??	??	??	??	??	??	??	195	??	135	??	??
SLC1A6 / EAAT-4_dn	(205)	??	138	??	205	??	43	??	344	??	??	??	234	??	195	??	135	??	(190)
SLC1A6 / EAAT-4_md	(208)	282	138	1273	205	4577	43	334	344	??	??	2970	234	1239	195	1282	135	897	(193)
SLC1A6 / EAAT-4_me	(208)	323	138	812 (Ns)	205	4196 (Ns)	43	348	344	??	??	1317 (Ns)	234	??	??	??	135	409	(193)
SLC1A6 / EAAT-4_oa	(205)	??	138	??	205	??	43	398	338	??	??	??	234	??	195	??	135	??	(190)
SLC1A6 / EAAT-4_ac
SLC1A6 / EAAT-4_gg	(214)	422	138	807	205	2120	43	927	341	??	??	2176	234	913	195	434	135	968	104	2597	(32)
SLC1A6 / EAAT-4_tg	(214)	817	138	702	205	862	43	527	341	??	??	2168	234	1039	195	424	135	1410	104	2891	(32)
SLC1A6 / EAAT-4_xt	(217)	399	138	514	205	1078	43	1671	323	??	??	324	234	2430 (Ns)	??	??	135	2854	(199)
SLC1A6 / EAAT-4_dr	(217)	102	138	3407	208	87	43	2143	314	??	??	1598	234	2460	195	1533	135	2130	(199)
SLC1A6 / EAAT-4_tr	(190)	72	138	71	208	225	43	73	123	75	185	81	234	78	195	240	135	254	199
SLC1A6 / EAAT-4_ol	(97)	76	138	88	208	790	43	104	129	92	185	111	234	783	195	250	135	186	199
SLC1A6 / EAAT-4_ga	(223)	100	138	84	208	383	43	242	129	129	185	442	234	110	195	452	135	254	199
SLC1A6 / EAAT-4_pm	??	??	??	??	??	??	??	??	??	??	??	??	??	??	195 ??	5075 (Ns)	135	??	??
	Exon 1	Intron 1	Exon 2	Intron 2	Exon 3	Intron 3	Exon 4	Intron 4	Exon 5	Intron 5	Exon 6	Intron 6	Exon 7	Intron 7	Exon 8	Intron 8	Exon 9	Intron 9	Exon 10	Intron 10	Exon 11
SLC1A7 / EAAT-5_hs	(135)	7885	80	19373	216	8983	43	2163	223	9785	100	673	234	1747	195	677	135	820	103	649	(219)
SLC1A7 / EAAT-5_pt	(135)	7885	80	21060 (Ns)	216	10425 (Ns)	43	2163	223	??	??	??	234	1747	195	676	135	816	103	650	(219)
SLC1A7 / EAAT-5_gog	??	??	80	11222(Ns)	216	8757 (Ns)	43	2140	223	6028 (Ns)	100	166 (Ns)	234	1748	195	677	135	760 (Ns)	103	649	(219)
SLC1A7 / EAAT-5_pp	(135)	8408 (Ns)	80	19406 (Ns)	216	8981	43	2181	223	11401 (Ns)	100	670	234	1756	195	677	135	822	103	650	(219)
SLC1A7 / EAAT-5_mam	(135)	8559 (Ns)	80	19538 (Ns)	216	??	??	??	223	9653 (Ns)	100	668	234	1757	195	675	135	804	103	667	(219)
SLC1A7 / EAAT-5_og	(135)	7504 (Ns)	80	11800 (Ns)	216	??	??	??	??	??	100	??	234 ?	??	??	??	135?	??	103	636	(219)
SLC1A7 / EAAT-5_mim	(135)	8659	80	45229 (Ns)	216	8591 (Ns)	43	2876	223	??	??	??	234	??	??	??	135	483	103	586	(219)
SLC1A7 / EAAT-5_rn	(135)	8247	80	15302 (Ns)	216	8931 (Ns)	43	2065	223	2783	100	543	234	1360	195	532	135	383	103	770	(219)
SLC1A7 / EAAT-5_mm	(135)	8893	80	15255	216	9022	43	2050	220	3000	100	551	234	1304	195	496	135	388	103	1235	(219)
SLC1A7 / EAAT-5_oc	??	??	80	??	??	??	??	??	223	??	??	??	234 ?	1129	195	??	135	??	??	??	(219)
SLC1A7 / EAAT-5_cp	(135)	5984	80	12733	216	6867	43	1124	223	2009	100	609	234	953	195	471	135	455	103	567	(219)
SLC1A7 / EAAT-5_op	(135)	6095	80	15300 (Ns)	216	??	??	??	223	??	??	??	??	??	195	608	135	330	103	248	(219)
SLC1A7 / EAAT-5_tb	??	??	??	??	216	50773 (Ns)	43	2696 (Ns)	223	??	??	??	234	1803 (Ns)	195	808	135	924	103	406 (Ns)	(219)
SLC1A7 / EAAT-5_la	(135)	10954 (Ns)	80	??	216	??	43	1714 (Ns)	223	??	100	??	234	8811 (Ns)	195	??	135	??	103	579	(219)
SLC1A7 / EAAT-5_pc	(135)	13256 (Ns)	80	17429 (Ns)	216	9859 (Ns)	43	2417 (Ns)	223	1186 (Ns)	100	733	234	2329	195	650	135	512	103	603	(219)
SLC1A7 / EAAT-5_et	(135)	38012 (Ns)	80	??	??	??	43	1340	223	??	??	??	234	3390 (Ns)	195 ??	??	135	18709 (Ns)	103	640	(219)
SLC1A7 / EAAT-5_vp	(135)	6145 (Ns)	80	??	??	??	??	??	??	??	??	??	??	??	??	??	??	??	103 ??	640	(219)
SLC1A7 / EAAT-5_ec	(135)	6564	80	18187	216	8949	43	2208	223	3793	100	739	234	1828	195	755	135	426	103	624	(219)
SLC1A7 / EAAT-5_bt	(135)	8229	80	17073	216	12645	43	3194	223	3437	100	650	234	2330	195	820	135	394	103	595	(219)
SLC1A7 / EAAT-5_ss	??	??	80	??	216	??	??	??	??	??	??	??	??	??	195	??	135	??	??	??	??
SLC1A7 / EAAT-5_cf	(135)	5522	80	17332 (Ns)	216	7581	43	2152	223	3114	100	??	??	1837	195	728	135	620	103	611	(219)
SLC1A7 / EAAT-5_fc	(135)	5772 (Ns)	80	??	216	??	43	962	223	3603	100	690	234	1952	195	800	135	445	103	563	(219)
SLC1A7 / EAAT-5_ee	??	??	80	??	216	??	??	??	223	799	100	??	234	??	??	??	135	444	100	??	(219)
SLC1A7 / EAAT-5_ml	(135)	14225 (Ns)	80	58387 (Ns)	216	??	??	??	??	??	??	??	234	1036	195	729	135	431	103	??	??
SLC1A7 / EAAT-5_pv	(135)	6769 (Ns)	80	14283 (Ns)	216	6093 (Ns)	43	??	??	??	100	745	234	2221	195	771	135	463	103	647	(219)
SLC1A7 / EAAT-5_tt	(135)	7395 (Ns)	80	19518 (Ns)	216	9187 (Ns)	43	2144 (Ns)	223	3601	100	707	234	1933	195	??	??	??	103	589	(219)
SLC1A7 / EAAT-5_ch	??	??	80	??	??	??	43	2080 (Ns)	223	??	??	??	??	??	??	??	??	??	??	??	(219)
SLC1A7 / EAAT-5_dn	(135)	??	80	??	216	??	43	??	223	??	100	??	234	??	195	??	135	??	103	573	(219)
SLC1A7 / EAAT-5_md	(141)	4840	80	41368 (Ns)	216	23362	43	1855	223	6569	100	729	234	4853	195	2885	135	460	103	1646	(228)
SLC1A7 / EAAT-5_me	(135)	4074	80	??	216	1345 (Ns)	43	??	??	??	100	1014	234	1981	195	550 (Ns)	135	552	103	1714 (Ns)	(228)
SLC1A7 / EAAT-5_oa	(135)	??	80	??	216	3101	43	??	223 ?	1503	100	1057	234	1212	195	4916	135	4135	94	734 (Ns)	(219)
SLC1A7 / EAAT-5_ac	(141)	1265	80	21803	216	11637	43	7381	220	4375	100	2125	234	12404 (Ns)	195	4556	135	3607	100	1525	(234)
SLC1A7 / EAAT-5_gg	(141)	1025	80	12490	216	9782	43	1131	220	1385	100	831	234	5449	195	3023	135	3886	100	1874	(237)
SLC1A7 / EAAT-5_tg	(141)	1049	80	14655 (Ns)	216	10364	43	781	220	2286	100	1923	234	6852	195	2979	135	3254	100	1809	(237)
SLC1A7 / EAAT-5_xt	(141)	2514	80	12624	216	8554	43	2534	223	1079	100	843	234	1661	195	614	135	745	100	912	(228)
SLC1A7a / EAAT-5a_dr	(135)	10043 (2NR)	80	17636 (1NR)	216	8249	43	2992	232	83	100	2824	234	2632	195	3124	135	90	100	2021	(273)
SLC1A7a / EAAT-5a_tr	(141)	3184	80	4232	216	1588	43	191	232	95	100	195	234	885	195	1024	135	88	100	377	(267)
SLC1A7a / EAAT-5a_ol	(141)		80		216	5915	43	1932	232	135	100	100	234	??	195	3664	135	197	100	100	(264)
SLC1A7a / EAAT-5a_ga	(147)	3620	80	5657	216	1754	43	187	232	256	100	261	234	806	195	1640	135	161	100	740	(267)
SLC1A7b / EAAT-5b_dr	(141)	98402 (9NR)	80	42843	216	14106	43	2665	235	1780	100	6417	234	6260	195	3157	135	624	100	12681	(264)
SLC1A7b / EAAT-5b_ol	(141)	4344	80	6821 (Ns)	216	4127	43	77	232	75	100	1194	234	2567	195	1934	135	77	100	1642	(261)
SLC1A7b / EAAT-5b_ga	(135)	11957	80	3976	216	3194	43	82	232	95	100	455	234	687	195	2760	135	150	100	??	??
SLC1A7 / EAAT-5_pm	??	??	80	712	216	169	43	??	232 ??	??	??	??	??	??	??	??	??	??	??	??	??
	Exon 1	Intron 1	Exon 2	Intron 2	Exon 3	Intron 3	Exon 4	Intron 4	Exon 5	Intron 5	Exon 6	Intron 6	Exon 7	Intron 7	Exon 8	Intron 8	Exon 9	Intron 9	Exon 10	Intron 10	Exon 11
SLC1A8 / EAAT-6_oa	??	??	??	??	216	??	??	??	223 ??	??	??	??	234	298	195	469	135	859	100	??	??
SLC1A8 / EAAT-6_gg	(135)	1142	80	221	213	161	43	656	223	310	100	179	234	549	195	171	135	698	100	107	(138)
SLC1A8 / EAAT-6_tg	(177)	2126 (Ns)	80	2513 (Ns)	213	673	43	730	223	2689	100	208	234	1461	195	604	135	738	100	106	(138)
SLC1A8 / EAAT-6_xt	(144)	9292	80	180	213	827	43	1514	223	1137	100	1236	234	409	195	1069	135	102	100	821	(135)
SLC1A8a / EAAT-6a_dr	(144)	11164	80	96	216	952	43	158	208	89	100	5532	234	80	195	188	135	201	97	1341	(165)
SLC1A8a / EAAT-6a_tr	(168)	789	80	198	216	1003	43	70	208	705	100	448	234	77	195	1266	135	90	103	496	(261)
SLC1A8a / EAAT-6a_ol	(168)	8130 (Ns)	80	1542	216	3845	43	71	208	700	100	1625	234	74	195	313	135	88	103	1713	(165)
SLC1A8a / EAAT-6a_ga	(162)	1716	80	609	216	657	43	82	208	393	100	117	234	69	195	815	135	608	103	664	(171)
SLC1A8b / EAAT-6b_dr	(168)	1904	80	593	216	2915	43	81	211	1046	100	1025	234	920	195	485	135	107	118	1002	(153)
SLC1A8b / EAAT-6b_tr	(165)	346	80	413	216	1594	43	93	214	333	100	592	234	87	195	74	135	81	103	137	(147)
SLC1A8b / EAAT-6b_ol	(165)	1050	80	1394	216	1895	43	92	214	765 (Ns)	100	877	234	81	195	79	135	68 (Ns)	133	1286	(147)
SLC1A8b / EAAT-6b_ga	(165)	576	80	184	216	3058	43	91	214	419	100	670	234	189	195	75	135	80	151	851	(147)
	Exon 1	Intron 1	Exon 2	Intron 2	Exon 3	Intron 3	Exon 4	Intron 4	Exon 5	Intron 5	Exon 6	Intron 6	Exon 7	Intron 7	Exon 8	Intron 8	Exon 9	Intron 9	Exon 10	Intron 10	Exon 11
SLC1A9 / EAAT-7_ac	??	??	??	??	153	589	251	101	178	1200	127	638	234	552	195	1300	135	1025	217
SLC1A9 / EAAT-7_xt			(130)	15724 (Ns)	153	614	251	3063 (Ns)	184	2223	127	1597	234	3223	195	94	135	??	235	??	??
SLC1A9 / EAAT-7_dr	78	13014	144(139)	3517	153	108	254	2146 (Ns)	106	86	127	4526 (Ns)	234	573	195	1283	135	165	433	4491 (1NR)	(240)
SLC1A9 / EAAT-7_tr	??	??	139	503	153	229	257	855	106	66	127	1378	234	331	??	??	??	??	??	??	??
SLC1A9 / EAAT-7_ol			(148)	749 (Ns)	153	306	254	1828 (Ns)	106	110	127	1213	234	551	195	1750	135	109	433	183	(207) ??
SLC1A9 / EAAT-7_ga			(151)	??	153	??	254	??	106	??	127	??	234	817	195	2063	135	73	433	234	(201)
SLC1A9 / EAAT-7_pm	??	??	??	??	153	858	251	??	??	??	127	3933 (Ns)	234	??	??	??	??	??	??	??	??
