# Supplementary material for: Phylogenetic analysis of the vertebrate Excitatory/Neutral Amino Acid Transporter (SLC1/EAAT) family reveals lineage specific subfamilies
Source: BMC Evol Biol. 2010 Apr 29;10:117. doi: 10.1186/1471-2148-10-117 (PMC2873418; doi:10.1186/1471-2148-10-117)
Supplement: Additional file 8 — Nucleotide fastas of the sequences used in the exon 234 analysis. [file 1471-2148-10-117-S8.TXT]

>SLC1A1_mm231
CTACATGCCGATTGGCATTTTGTTCCTAATTGCTGGGAAGATCATAGAAGTTGAAGACTGGGAAATATTCCGCAAGCTGGGCCTTTACATGGCCACTGTCCTGAGCGGgcttgcaatccactccctcatagttctgcccctgctctatttcatagttgtgcggaagaaccctttccgctttgccttgggtatggcgcaggctctcctgacagctctcatgatctcgtccag
>SLC1A2_mm234
GTACTCCCCTCTGGGTATCGCCTGCTTGATTTGTGGGAAGATCATCGCCATCAAGGACTTAGAAGTGGTTGCTAGGCAGCTGGGGATGTACATGATCACCGTGATCGTGGGCCTCATCATTCACGGGGGCATCTTTCTCCCCTTGATTTACTTTGTAGTGACCAGAAAAAATCCATTCTCCTTTTTTGCTGGCATATTCCAAGCCTGGATCACTGCTCTGGGAACTGCTTCCAG
>SLC1A3_mm234
GTATGCGCCTCTGGGCATCCTCTTCTTGATCGCAGGGAAGATTGTTGAGATGGAAGACATGGGTGTGATTGGGGGACAGCTTGCCATGTACACCGTGACAGTCATTGTCGGCCTCCTCATTCACGCCGTCATCGTCCTGCCTCTCCTCTACTTCCTGGTAACCCGGAAGAACCCCTGGGTTTTCATTGGAGGGTTGCTGCAAGCGCTCATCACAGCCCTTGGGACCTCCTCAAG
>SLC1A6_mm234
GTATGCACCAGTGGGCATCCTGTTCCTGATTGCTGGAAAGATTCTGGAAATGGAAGACATGGCTGTCCTTGGAGGTCAGCTGGGCATGTACACACTGACTGTCATCGTTGGCTTATTCCTTCATGCTGGTGGTGTGTTGCCCCTTATCTACTTCCTCGTCACCCATCGGAACCCCTTTCCCTTCATTGGTGGTATGCTACAGGCACTCATCACAGCTATGGGTACCTCTTCCAG
>SLC1A7_mm234
gtactttccctttggcattgtcttcctgatcgctggcaagatcttggagatggatgaccccaaggcagtggggaaaaagctgggcttctacgccgtgactgtggtttgtgggctggtggtccacggtctcctcatcctgcccctactgtacttcctcatcaccaagaagaaccccatcgtcttcatccgaggcgtcctccaggctctgctcattgcgttggccacctcctccag
>SLC1A1_hs231
TTATATGCCACTAGGTATTTTGTTCCTGATTGCTGGGAAGATCATAGAAGTTGAAGACTGGGAAATATTCCGCAAGCTGGGCCTTTACATGGCCACAGTCCTGACTGGgcttgcaatccactccattgtaattctcccgctgatatatttcatagtcgtacgaaagaaccctttccgatttgccatgggaatggcccaggctctcctgacagctctcatgatctcttccag
>SLC1A2_hs234
GTACTCTCCCCTGGGTATCGCCTGCCTGATCTGTGGAAAGATCATTGCAATCAAGGACTTAGAAGTGGTTGCTAGGCAACTGGGGATGTACATGGTAACAGTGATCATAGGCCTCATCATCCACGGGGGCATCTTTCTCCCCTTGATTTACTTTGTAGTGACCAGGAAAAACCCCTTCTCCTTTTTTGCTGGCATTTTCCAAGCTTGGATCACTGCCCTGGGCACCGCTTCCAG
>SLC1A3_hs234
GTATGCCCCCGTGGGTATTCTCTTCCTGATTGCTGGGAAGATTGTGGAGATGGAAGACATGGGTGTGATTGGGGGGCAGCTTGCCATGTACACCGTGACTGTCATTGTTGGCTTACTCATTCACGCAGTCATCGTCTTGCCACTCCTCTACTTCTTGGTAACACGGAAAAACCCTTGGGTTTTTATTGGAGGGTTGCTGCAAGCACTCATCACCGCTCTGGGGACCTCTTCAAG
>SLC1A6_hs234
GTATGCACCTGTGGGCATCCTGTTCCTGATTGCTGGGAAGATTCTGGAGATGGAAGACATGGCCGTCCTGGGGGGTCAGCTGGGCATGTACACCCTGACCGTCATCGTGGGCCTGTTCCTCCATGCCGGCATTGTCCTTCCCCTCATCTACTTCCTCGTCACTCACCGGAACCCCTTCCCCTTCATTGGGGGCATGCTACAAGCCCTCATCACCGCTATGGGCACGTCTTCCAG
>SLC1A7_hs234
gtatttccccttcggcattgtgttcctcattgcgggtaagatcctggagatggacgaccccagggccgtcggcaagaagctgggcttctactcagtcaccgtggtgtgcgggctggtgctccacgggctctttatcctgcccctgctctacttcttcatcaccaagaagaatcccatcgtcttcatccgcggcatcctgcaggctctgctcatcgcgctggccacctcctccag
>SLC1A2a_dr234
GTATTCTCCATTCGGCATCGCCTGCCTGATCTGTGGGAAGATCATCTCTATCAAGGATCTGGAGGTGGTGGCGCGGCAGCTGGGCATGTACATGATCACGGTCATCGTGGGTCTGATCATCCACGGAGCCATATTCCTGCCCTGCATCTACTTCGCCATCGTCAGGAAAAACCCCTTCTCCTTCTTCATGGGCATCTTCCAGGCCTGGATCACCGCTCTGGGAACCGCTTCTAG
>SLC1A2b_dr234
GTATTCCCCCATTGGTATTGCGTGTTTGATCTGTGGGAAGATCATCTCCATTAATGATCTGGAAATGGTGGCCAAACAACTGGGCATGTACATGGTCACGGTCATCGTTGGACTCATTATTCATGGAGGCATATTTCTTCCCTTAATATATTTTGTAATCGTTCGGAAAAACCCATTCAAATTCTTCATGGGACTTTTCCAAGCTTGGGTCACCGCCTTAGGAACAGCTTCCAG
>SLC1A9_dr234
GTACTCTCCAGTTGGCATTGCCTCCCTCATCTGTGGTAAAATAGCTGCCATCGGTGATCTGGAAGTGGTGGCGAGACAGCTGGGCATGTACATGGTCACAGTCATCGTTGGACTCATCATTCATGGCGGACTTATCCTGCCAGTCATATTCTTCGCCGTGACTCGgAAAAATCCCTTCATGTTTTACTCTGGTATCTTCCAGGCTTGGATCACTGCTCTGGGAACGGCCAGCAG
>SLC1A2a_ga234
GTACTCTCCCTTCGGTATTGCCTGTCTTATTTGTGGTAAGATCATCTCCATTAAGGACCTGGAGGTGGTGGGCAGGCAGCTGGGCATGTACATGGTCACTGTGGTAATTGGCCTCATCATCCACGGAGTGATCTTCCTTCCCAGCATCTACTTTGTTATTGTCAGGAAAAATCCTTTCACTTTCTTCCTGGGAATCTTCCAGGCCTGGATCACTGCCCTGGGGACTGCCTCCAG
>SLC1A2b_ga234
GTACTCCCCCTTTGGAATCGCCTGCCTCATCTGTGGAAAGATCATCTCCATCGCGGACCTGGAGGTGGTGGCCAGGCAGCTGGGCATGTACATGGTCACCGTGATAGTGGGCCTGATCATCCACGGAGGCATCTTCCTTCCGCTCATATATTTTGTGATAGTAAAGCAAAACCCCTTCACCTTCTTCATGGGGATATTCCAAGCTTGGGTCACGGCACTCGGAACAGCGTCCAG
>SLC1A9_ga234
GTACTCCCCTATCGGCATCGCCTCGCTGATCGCGGGTAAGATCGCCGCCATCGGGGACCTGGAGGTGGTCGCCCGGCAGCTGGGCATGTACATGGTGACCGTCATCGTGGGCCTGCTGATCCACGGCGGCCTCATCCTTCCCGCCATATTCTTCGCCATCACCAGGAAGAGCCCGTTTACTTTCTACCAGGGGATCTTTCAGGCCTGGATCACGGCCCTGGGTACCGCCAGCAG
>SLC1A2a_ol234
GTACTCTCCCTTTGGTATTGCATGTCTGATCTGTGGCAAAATCATCTCCATTAAGGACCTGGAGGTGGTAGCAAGGCAGCTTGGGATGTATATGATAACTGTCATTATTGGCCTCATCATCCATGGGGTGATCTTCCTTCCCAGCATTTACTTCGCCATCACTAGGAAAAACCCCTTCACCTTCTTCTTAGGCATCTTTCAGGCCTGGATCACTGCTTTGGGCACAGCCTCAAG
>SLC1A2b_ol234
GTATTCTCCTTTTGGTATCGCCTGCCTCATCTGTGGAAAAATCATCTCCATTGCTGACTTGGAGGTGGTTGCAAGGCAGCTGGGGATGTACATGGTCACTGTGATCGTGGGTCTCATCATCCATGGAGGCATTTTTCTTCCATTGATCTATTTTGTTATAGTGAAAAAAAATCCATTCACGTTCTTTATGGGGATATTCCAGGCCTGGGTCACAGCACTTGGAACAGCGTCCAG
>SLC1A9_ol234
GTACTCCCCTGTTGGCATTTCCTCCCTGATTGCAGGAAAGATCGCAGCTATTGGAGACTTGGAGACGGTAGCCAGGCAGCTGGGCATGTACATGGTGACCGTCATCGTGGGTCTCGTGATCCACGGCGGCTTGATCCTCCCCGCCATTTTCTTCGCCATCACCAGAAAAAGCCCTTTTGCCTTCTACTCTGGAATCTTCCAGGCATGGATCACAGCTCTGGGCACTGCGAGCAG
>SLC1A2a_tr234
GTACTCTCCATTTGGTATCGCCTGTCTCATCTGTGGTAAGATCATCTCCATTAAGGACCTGGAGGTGGTAGCCAGGCAGCTGGGCATGTATATGGTGACCGTGATCATCGGGCTCATCATCCATGGAGCCATCTTCCTGCCCAGCATCTACTTCGTTATTGTCAGGAAAAACCCCTTCTCCTTCTTCCTCGGCATCTTCCAGGCCTGGATCACCGCCCTGGGCACGGCCTCCAG
>SLC1A2b_tr234
GTACTCGCCTTTTGGTATCGCCTGCCTTATCTGTGGAAAGATCATCTCCATTGCTGACTTGGAGGTGGTTGCAAAGCAGCTTGGGATGTATATGATCACCGTGATTGTGGGACTCCTCATCCATGGCGGAATCTTCCTCCCAACCATATATTTTGTAATAGTTAGGCAAAATCCCTTCAAGTTCTTCATGGGGGTCTTCCAGGCTTGGGTCACAGCGCTAGGGACAGCATCCAG
>SLC1A9_trExon234
GTACTCTCCATTCGGCATCGCCTCGCTCATTGCGGGGAAGATTGCTGCCATCGGGGACCTGGAGGTGGTGGCGAGGCAGCTGGGTATGTACATGGTGACCGTCATCGTCGGCCTGGTGATCCACGGCGGGTTGATTCTGCCTGCCATATTTTTTGCCACCACCAGAAAAAGCCCATTTACGTTTTACTCTGGAATATTCCAGGCCTGGATTACAGCCCTGGGCACGGCCAGCAG
>SLC1A2_cm234
GTATTCCCCACTGGGTATCGGCAGTCTGATCTGCGGGAAGATCGTGGCTATTGAAGACCTGGAGGTGGTAGCCCGGCAGCTGGGAATGTACATGGTGACGGTGGTGACTGGCCTCATCATTCATGGCGGCATATTCCTCCCCCTCATCTATTTCGGCATCACCAGGAAAAACCCTTTCTCCTTCCTCGGGGGCATCTTCCAGGCCTGGATCACAGCCTTAGGCACCGCTTCCAG
>SLC1A9_cm234
GTACTCGCCCCTTGGCATCGCCGCCCTGATCTGCGGTAAGATCGCGGCCATCAGGGACCTGGAGGTGGTGGCCCGGCAGCTCGGGATGTACATGGTGACGGTGATGGTGGGGCTCCTGATCCACGGAGGCTTCATCCTCCCCTTCATCTACTTCCTGGTCACCAGGAAAAACCCGCTCATTTTCTACGGAGGCATTTTCCAGGCCTGGATCACCGCTCTCGGCACTGCGTCCAG
>SLC1A2_pm234
GTACTCTCCCTTTGGCATCGCGTCGCTCATCTGCGGAAAGATCTCGGACATCAAGGACCTGGAGGTGGTGGCGCGGCAGCTGGGCATGTACATGATCACGGTTATCGTGGGCCTCATCATCCACGGAGCCATCATCCTGCCGCTCATCTACTTCAGCATCACCCGCAAGAACCCCTTCAAGTTCTTCGTCGGGATCTTCCAGGCCTGGATCACGGCTCTGGGCACGGCCTCCAG
>SLC1A9_pm234
GTACTCTCCCATCGGCATCGCCTCGCTCATCTGCGGGAAGATCGCCGAGCTCAGCGACCTGCACGTGGTGATGCGCCAGCTGGGCATGTACATGCTCACGGTCATCGTGGGGCTCCTCATCCACGGCGCCGTCATCCTGCCGCTCGTCTACTTCGTCATCACGCGCAAGAACCCCCTCAAGTTCTTCGTGGGGATCTTCCAGGCGTGGCTCATGGCCCTGGGCACCGCCTCCTG
